# Supplementary material for: Evaluation of awareness about primary immunodeficiencies among physicians before and after implementation of the educational program: A longitudinal study
Source: PLoS One. 2020 May 29;15(5):e0233342. doi: 10.1371/journal.pone.0233342 (PMC7259605; doi:10.1371/journal.pone.0233342)
Supplement: S1 Data — (XLSX) [file pone.0233342.s004.xlsx]

## Sheet: Лист1
Speciality	age	gender: 1-W, 2 -M	1.	2а.	2в.	3.	4.	5.	6.	7.	8.	9.	10а.	10в.	10с.	11.	12.	13.	14.	15.	16а.	16в.	16с.	17.	18.	19.	20а.	20в.	21.	22.	23.	24.	25.
Answer: yes - 1, no -2
Pediatrician	20-30	1	1	1	1	2	2	0	1	1	1	1	2	2	1	1	1	1	1	1	1	2	2	1	1	1	1	1	2	1	1	1	1
Pediatrician	20-30	1	2	1	2	2	2	1	1	1	1	1	2	2	1	2	1	1	2	1	1	2	1	1	1	1	1	1	2	1	2	1	1
Pediatrician	20-30	1	1	1	1	1	2	1	0	1	2	1	1	2	1	2	1	1	2	1	1	1	1	1	1	1	1	1	2	1	1	2	1
Pediatrician	20-30	1	2	1	1	1	2	1	0	1	1	1	1	1	1	1	1	2	2	1	1	1	1	1	1	1	1	1	2	1	1	2	1
Pediatrician	40-50	1	2	2	1	1	1	2	2	1	2	2	1	1	2	1	1	1	2	1	1	1	2	1	2	1	1	1	1	1	1	2	1
Pediatrician	40-50	2	2	2	1	1	2	2	2	1	1	1	1	1	1	1	1	1	2	1	2	2	2	1	2	1	1	1	1	1	1	1	1
Pediatrician	20-30	1	1	1	1	1	1	1	1	1	2	2	2	2	2	1	2	1	2	1	2	1	2	1	1	1	1	1	2	1	2	2	0
Pediatrician	30-40	1	2	2	2	1	2	1	1	1	2	2	2	2	1	2	2	2	1	1	1	2	2	1	1	2	1	1	2	1	1	2	1
Pediatrician	20-30	1	2	2	1	1	1	2	1	1	1	1	2	2	1	1	1	1	2	1	1	2	2	1	2	1	2	1	2	1	1	1	2
Pediatrician	50-60	2	2	1	2	2	2	2	2	1	1	1	1	2	2	2	1	1	1	2	1	2	2	1	1	1	1	2	2	1	1	2	1
Pediatrician	50-60	1	1	1	1	1	2	2	2	1	1	1	1	2	2	1	1	1	2	1	2	1	1	1	1	1	1	1	2	1	2	2	1
Pediatrician	20-30	1	2	1	2	2	2	1	1	1	1	1	2	1	2	1	1	2	1	1	1	2	2	1	1	1	1	1	2	1	2	2	1
Pediatrician	20-30	2	1	2	1	2	1	1	2	1	2	1	2	1	1	1	1	1	1	1	2	1	2	1	1	1	1	1	2	1	1	1	1
Pediatrician	40-50	1	1	2	1	1	2	1	2	1	1	1	2	2	1	2	2	1	1	2	1	2	1	1	1	2	1	1	2	1	1	2	1
Pediatrician	20-30	2	1	2	1	1	1	1	1	1	1	1	1	1	1	1	1	1	2	1	2	1	2	1	1	1	2	1	1	1	1	2	1
Pediatrician	60-70	1	2	2	2	2	2	2	2	2	2	2	2	2	2	2	2	2	2	2	2	2	2	1	2	2	2	2	2	1	2	2	2
Pediatrician	60-70	1	2	1	1	2	2	2	2	2	2	2	2	2	2	2	2	2	2	1	1	2	1	1	1	1	1	1	2	1	1	2	1
Pediatrician	30-40	1	1	1	1	1	2	1	1	1	1	1	1	1	1	1	1	1	1	1	1	1	1	1	1	1	1	1	2	1	1	2	1
Pediatrician	20-30	1	1	2	1	1	1	1	1	1	1	1	1	2	1	1	1	1	1	1	1	1	1	1	1	1	1	1	1	1	1	1	1
Pediatrician	40-50	2	2	2	2	2	2	2	2	1	1	1	2	2	1	2	2	1	2	1	1	2	2	1	2	2	2	2	2	1	1	2	1
Pediatrician	50-60	1	2	1	2	2	2	2	2	1	2	2	2	2	2	2	2	2	2	2	2	2	2	1	1	2	2	1	2	1	1	2	1
Pediatrician	30-40	1	2	1	1	1	2	1	1	1	2	1	1	2	1	1	1	1	1	1	1	1	2	1	1	1	1	1	2	1	1	1	1
Pediatrician	20-30	1	2	2	2	2	2	2	2	1	2	2	2	2	2	2	2	2	2	1	1	2	2	1	1	1	1	1	2	1	2	2	1
Pediatrician	60-70	2	2	2	1	2	1	2	1	1	2	1	2	2	1	2	1	2	2	1	1	1	2	1	1	1	1	1	2	1	2	2	1
Pediatrician	20-30	2	1	1	1	1	2	1	2	1	1	1	1	1	1	1	1	1	1	1	1	2	2	1	1	1	1	1	2	1	1	2	1
Pediatrician	20-30	1	2	1	1	1	2	2	2	2	1	1	2	2	1	2	1	2	1	1	1	1	1	1	1	1	1	1	1	1	1	1	1
Pediatrician	60-70	1	2	1	2	2	2	2	2	2	2	2	2	2	2	2	2	2	2	2	2	2	2	1	2	2	2	2	2	1	2	2	2
Pediatrician	20-30	1	1	1	1	1	1	1	1	1	1	1	1	2	1	1	1	1	1	1	1	1	2	1	1	1	1	1	2	1	1	1	1
Pediatrician	20-30	1	1	2	1	2	2	2	2	1	2	2	2	2	1	2	2	2	2	1	1	2	2	1	1	1	2	1	2	1	1	2	1
Pediatrician	50-60	2	2	1	2	2	2	2	2	1	2	1	2	2	1	2	1	1	1	1	1	1	1	1	1	1	1	1	2	1	1	1	1
Pediatrician	60-70	2	2	2	1	2	2	2	2	2	2	2	2	2	2	2	2	2	2	2	2	2	2	1	1	2	2	2	2	1	1	2	2
Pediatrician	50-60	1	2	1	1	2	2	2	2	1	2	2	2	2	2	2	1	2	2	1	1	2	2	1	1	1	1	1	2	1	1	1	1
Pediatrician	20-30	1	1	1	1	1	2	1	1	1	1	1	1	1	1	1	1	1	2	1	1	1	1	1	1	1	1	1	2	1	1	2	1
Pediatrician	20-30	1	1	2	1	1	1	1	2	1	1	1	1	2	1	2	1	1	1	1	1	2	2	1	1	1	1	1	2	1	1	2	1
Pediatrician	20-30	1	1	1	1	2	2	1	2	1	2	2	2	2	2	2	2	2	2	2	2	2	2	1	1	2	2	2	2	1	1	2	2
Pediatrician	30-40	2	1	1	1	1	2	1	1	1	1	1	1	1	1	1	1	1	2	1	1	1	2	1	1	1	1	1	2	1	1	1	1
Pediatrician	30-40	1	2	1	1	1	2	2	2	1	2	2	2	2	2	2	2	2	2	2	2	2	2	1	2	2	2	2	2	1	2	2	2
Pediatrician	20-30	1	2	2	2	2	2	2	1	1	1	1	1	2	1	1	1	1	1	1	1	2	2	1	1	1	1	1	1	1	1	1	1
Pediatrician	20-30	1	1	1	1	2	2	2	2	1	2	1	2	2	1	2	1	1	1	1	1	2	2	1	2	2	2	2	2	1	1	2	1
Pediatrician	30-40	1	1	1	2	1	2	1	1	1	1	1	1	1	1	2	1	1	1	1	1	1	1	1	1	1	1	1	2	1	1	1	1
Pediatrician	20-30	2	2	1	1	2	2	1	1	1	2	1	2	2	1	1	1	1	1	1	1	1	1	1	1	1	1	1	2	1	1	1	1
Pediatrician	30-40	1	2	1	1	2	1	1	2	1	1	1	1	2	1	2	2	1	1	1	1	2	1	1	1	1	1	1	2	1	1	1	1
			1.	2а.	2в.	3.	4.	5.	6.	7.	8.	9.	10а.	10в.	10с.	11.	12.	13.	14.	15.	16а.	16в.	16с.	17.	18.	19.	20а.	20в.	21.	22.	23.	24.	25.

## Sheet: Лист2
Speciality	age	gender: 1-W, 2 -M	1.	2а.	2в.	3.	4.	5.	6.	7.	8.	9.	10а.	10в.	10с.	11.	12.	13.	14.	15.	16а.	16в.	16с.	17.	18.	19.	20а.	20в.	21.	22.	23.	24.	25.
Answer: yes - 1, no -2
General practice	20-30	1	1	1	1	1	2	1	1	1	2	1	1	2	1	2	1	1	2	1	1	2	2	1	1	1	1	2	2	1	1	1	1
General practice	20-30	1	2	1	2	1	1	1	1	1	1	1	2	2	1	2	2	1	2	1	1	1	1	1	1	1	1	2	2	1	1	2	1
General practice	20-30	1	2	1	2	1	2	1	1	1	2	1	1	2	1	1	1	1	2	1	1	2	2	1	1	2	1	1	2	1	1	2	2
General practice	20-30	1	2	2	2	1	2	1	2	1	1	1	1	1	1	1	1	1	2	1	1	1	2	1	1	2	1	1	2	1	2	1	2
General practice	20-30	2	2	1	1	1	2	1	2	1	1	1	2	2	1	1	1	1	2	1	1	2	2	1	1	2	1	1	2	1	2	2	2
General practice	20-30	2	2	1	2	1	1	1	1	1	1	1	2	2	1	1	1	1	2	1	1	1	1	1	1	1	1	1	1	1	1	1	2
General practice	30-40	1	1	1	2	1	2	2	1	2	2	1	2	2	2	2	2	1	2	1	2	2	2	1	1	1	2	1	2	1	2	2	2
General practice	20-30	1	2	2	1	2	2	1	1	2	2	1	2	2	1	1	2	2	2	1	1	2	2	1	2	2	1	2	2	1	2	1	1
General practice	20-30	2	2	1	2	2	2	1	2	1	1	0	1	2	1	2	1	1	2	1	1	2	2	1	1	2	1	2	2	1	1	2	1
General practice	20-30	1	2	2	1	2	2	1	2	2	2	1	2	2	1	1	1	1	1	1	1	1	1	1	2	1	1	2	2	1	1	1	1
General practice	20-30	1	2	1	1	2	2	1	1	1	1	1	2	2	2	1	1	0	1	1	1	2	2	1	1	1	2	1	2	1	1	1	1
General practice	20-30	2	2	2	2	2	2	2	2	1	1	0	2	2	2	1	2	1	2	2	2	2	2	1	2	1	2	1	2	1	2	1	1
General practice	20-30	1	2	2	2	2	2	2	2	1	2	0	2	2	2	2	1	2	2	2	1	2	2	1	1	1	2	1	2	1	1	1	1
General practice	20-30	1	1	1	2	2	1	1	1	1	1	1	1	2	1	2	2	1	1	1	1	2	2	1	1	2	2	2	2	1	1	2	1
General practice	20-30	1	2	1	2	2	2	2	2	2	2	0	2	2	2	2	1	1	2	2	2	2	2	1	1	1	2	1	2	1	1	1	1
General practice	20-30	1	2	1	2	2	2	2	2	1	2	0	2	2	2	2	1	1	1	2	1	1	2	1	1	1	2	1	2	1	1	1	1
General practice	20-30	1	2	1	2	2	2	2	2	1	1	1	1	2	2	2	1	2	2	1	1	2	2	1	1	1	2	2	2	1	2	2	1
General practice	20-30	2	1	1	2	2	2	2	2	1	1	0	2	2	2	2	1	1	1	1	1	2	2	1	2	2	2	2	2	1	2	2	1
General practice	20-30	1	2	1	2	1	2	1	1	1	1	1	2	2	2	1	1	1	2	1	1	2	2	1	1	2	1	2	2	1	1	2	1
General practice	20-30	1	1	2	1	1	2	1	1	1	1	1	2	2	2	1	2	2	2	1	1	2	2	1	1	2	2	1	2	1	1	1	1
General practice	20-30	1	1	1	2	1	2	1	1	2	2	1	2	2	1	2	2	1	2	1	1	1	1	1	2	1	1	2	2	1	1	2	1
General practice	20-30	1	2	1	1	2	2	1	1	2	2	1	2	1	1	2	1	1	2	1	1	1	1	1	1	1	1	2	2	1	1	1	1
General practice	20-30	1	2	2	1	2	2	1	1	1	2	1	2	2	2	1	1	2	2	1	1	1	2	1	1	1	2	2	2	1	1	1	1
General practice	20-30	2	2	1	1	1	1	1	2	1	1	1	2	2	1	2	2	1	1	1	2	1	2	1	1	1	2	1	2	1	2	2	1
General practice	20-30	1	2	2	2	2	2	1	1	2	1	1	2	2	1	1	1	1	2	1	1	2	2	1	1	2	1	2	2	1	1	1	2
			1.	2а.	2в.	3.	4.	5.	6.	7.	8.	9.	10а.	10в.	10с.	11.	12.	13.	14.	15.	16а.	16в.	16с.	17.	18.	19.	20а.	20в.	21.	22.	23.	24.	25.

## Sheet: Лист3
Speciality	age	gender: 1-W, 2 -M	1.	2а.	2в.	3.	4.	5.	6.	7.	8.	9.	10а.	10в.	10с.	11.	12.	13.	14.	15.	16а.	16в.	16с.	17.	18.	19.	20а.	20в.	21.	22.	23.	24.	25.
Answer: yes - 1, no -2
Infectious disease	30-40	1	2	1	2	1	1	1	1	1	1	1	1	2	1	1	1	1	1	1	1	1	1	1	1	1	1	1	1	1	1	1	1
Infectious disease	20-30	1	1	1	1	1	2	1	2	1	1	1	2	2	1	1	1	1	2	1	1	2	2	1	1	1	1	1	2	1	1	1	1
Infectious disease	40-50	1	2	2	2	1	2	1	1	1	1	1	2	2	1	1	1	1	2	1	1	2	1	1	1	1	1	1	2	1	1	1	2
Infectious disease	50-60	1	1	2	1	2	2	1	1	1	2	1	2	2	1	1	1	1	2	1	1	2	2	1	1	1	1	1	2	1	1	1	1
Ped pulmonologist	40-50	1	1	1	2	1	2	1	2	1	1	1	2	2	2	1	1	1	1	1	1	1	1	1	1	2	2	1	2	1	2	1	1
Ped pulmonologist	30-40	1	2	1	2	2	2	2	1	2	1	2	2	2	1	1	1	1	2	1	2	2	2	1	2	1	1	2	2	1	1	2	1
Ped pulmonologist	20-30	1	2	2	2	2	2	1	1	1	2	1	2	2	1	2	1	1	2	1	1	1	1	1	1	1	1	1	2	1	1	2	1
Ped pulmonologist	30-40	1	1	2	2	1	2	1	2	1	1	1	2	2	2	1	1	1	2	1	1	2	2	1	1	1	1	1	2	1	1	1	1
Ped neurologist	40-50	1	2	2	1	1	2	1	2	1	1	1	1	1	1	2	2	1	1	1	1	2	1	1	1	1	1	1	2	1	1	2	1
Ped neurologist	20-30	1	2	1	1	1	2	2	1	1	1	1	1	1	1	2	1	2	1	1	1	2	1	1	1	1	1	1	2	1	1	2	1
Ped neurologist	50-60	1	2	1	2	1	2	1	1	1	1	1	1	2	1	2	2	1	1	1	1	2	1	1	1	1	1	1	2	1	1	2	2
Ped endocrinologist	50-60	1	2	2	2	2	2	1	2	2	2	1	2	2	2	2	2	1	2	2	2	2	2	1	2	1	2	1	2	1	1	2	2
Ped endocrinologist	30-40	1	2	1	2	2	2	2	2	1	2	2	2	2	2	2	2	2	2	2	2	2	2	1	2	2	2	2	2	1	2	2	2
Ped endocrinologist	30-40	1	2	2	2	2	2	2	2	2	1	2	2	2	2	2	1	2	2	2	1	2	2	1	1	2	2	2	2	1	1	2	2
Infectious disease	40-50	1	2	2	2	1	2	1	1	1	1	1	2	2	1	2	1	2	1	1	1	1	1	1	1	1	1	1	1	1	1	2	1
			1.	2а.	2в.	3.	4.	5.	6.	7.	8.	9.	10а.	10в.	10с.	11.	12.	13.	14.	15.	16а.	16в.	16с.	17.	18.	19.	20а.	20в.	21.	22.	23.	24.	25.
