# Supplementary material for: Evaluation of awareness about primary immunodeficiencies among physicians before and after implementation of the educational program: A longitudinal study
Source: PLoS One. 2020 May 29;15(5):e0233342. doi: 10.1371/journal.pone.0233342 (PMC7259605; doi:10.1371/journal.pone.0233342)
Supplement: S2 Data — (XLSX) [file pone.0233342.s005.xlsx]

## Sheet: Лист1
Answer: 1-yes, 2 -no				1	2А	2Б	3	4	5	6	7	8	9	10А	10В	10С	11	12	13	14	15	16А	16В	16С	17	18	19	20А	20В	21	22	23	24	25
Speciality		age	gender: 1-W, 2 -M
Pediatrician		40-50	1	2	1	1	1	1	1	1	1	1	1	1	1	2	1	1	2	1	1	2	1	1	1	2	1	1	2	2	2	1	1	2
Pediatrician		30-40	1	2	1	1	2	2	1	1	1	1	1	1	1	2	2	2	1	1	1	2	1	1	1	2	1	1	2	2	2	1	1	1
Pediatrician		20-30	1	2	1	1	2	2	1	1	1	1	1	2	1	1	2	1	1	2	1	2	1	1	1	2	1	1	2	2	2	1	2	1
Pediatrician		70-80	1	1	1	2	1	1	2	1	2	1	2	1	2	1	1	1	1	2	1	2	2	2	1	1	2	2	2	2	2	1	2	1
Pediatrician		30-40	1	2	2	1	1	2	1	1	1	1	1	2	1	2	1	1	1	2	1	2	1	1	1	1	1	1	2	2	2	1	1	1
Pediatrician		30-40	1	2	1	1	1	1	1	1	1	1	1	1	1	2	1	1	2	1	1	2	1	1	1	1	1	1	2	2	2	1	1	1
Pediatrician		60-70	1	1	1	2	2	1	1	1	1	1	1	1	2	2	2	1	2	2	1	2	1	1	1	2	1	1	2	1	2	1	1	2
Pediatrician		40-50	1	2	1	1	2	1	1	1	1	1	1	1	1	2	1	1	1	1	1	2	1	1	1	2	1	1	2	2	2	1	1	1
Pediatrician		30-40	2	2	1	1	1	2	1	1	1	1	1	1	1	2	2	2	2	1	2	2	1	1	1	2	1	1	2	1	2	1	1	1
Pediatrician		60-70	1	1	2	1	2	1	1	1	1	1	1	1	1	2	1	1	1	2	2	1	2	2	1	1	2	1	2	2	2	2	2	1
Pediatrician		30-40	1	2	1	1	2	2	1	1	1	1	1	1	1	1	2	2	1	2	1	1	1	1	1	2	1	1	2	1	2	1	1	1
Pediatrician		30-40	1	2	1	1	2	1	1	1	1	1	1	1	1	2	2	1	1	1	1	2	1	1	1	2	1	1	2	2	2	1	1	1
Pediatrician		50-60	1	2	1	1	1	1	2	2	1	1	1	1	1	2	1	1	2	1	1	2	1	1	1	2	1	1	2	2	2	1	1	1
Pediatrician		40-50	1	1	1	1	1	1	1	1	1	1	1	1	1	2	1	1	1	2	1	2	1	1	1	2	1	1	2	2	2	1	1	1
Pediatrician		30-40	1	2	1	1	1	2	2	1	1	1	1	1	1	2	2	1	1	1	1	2	1	1	1	2	1	1	2	2	2	1	1	1
Pediatrician		40-50	1	2	1	1	2	1	1	1	1	1	2	1	1	2	2	1	2	1	1	2	1	1	1	2	1	2	2	1	2	1	1	1
Pediatrician		50-60	1	2	1	1	1	1	1	1	1	1	1	1	1	2	1	1	1	2	1	2	1	1	1	1	1	1	1	2	2	1	1	1
Pediatrician		40-50	1	2	1	1	2	1	1	1	1	1	1	1	1	2	1	1	1	2	2	2	1	1	1	2	1	1	2	2	2	1	2	1
Pediatrician		60-70	1	1	1	2	1	1	1	2	1	1	1	2	2	1	1	1	2	1	1	1	1	1	1	2	1	1	2	2	2	2	1	2
Pediatrician		20-30	1	2	1	1	1	2	2	2	1	1	1	1	1	2	2	1	1	1	1	2	1	1	1	2	1	1	2	1	2	1	1	1
Pediatrician		30-40	1	2	1	1	1	1	1	1	1	1	1	2	1	2	2	2	2	1	1	2	1	1	1	2	1	1	2	2	2	1	1	1
Pediatrician		20-30	2	2	1	1	1	2	1	1	1	1	1	1	1	2	1	1	2	1	1	1	1	1	1	2	1	1	2	2	2	1	1	1
Pediatrician		40-50	2	2	1	1	1	1	1	1	1	1	1	1	1	2	2	2	2	2	2	1	1	1	1	2	1	1	2	2	2	1	1	1
Pediatrician		60-70	1	1	1	2	1	1	1	1	2	1	1	1	1	2	2	2	1	1	1	2	1	1	1	1	1	1	2	2	2	1	1	1
Pediatrician		30-40	1	2	1	1	1	1	2	1	1	1	1	1	1	1	1	1	1	2	1	1	1	1	1	2	1	1	2	2	2	1	1	1
Pediatrician		50-60	1	2	1	1	2	1	1	2	1	1	1	1	1	2	1	1	2	2	1	2	2	1	1	2	1	1	2	2	2	2	2	1
Pediatrician		20-30	1	2	1	1	1	1	1	1	1	1	1	1	1	2	1	1	1	2	1	2	2	1	1	2	1	1	2	2	2	1	1	1
Pediatrician		60-70	1	1	1	2	1	1	2	2	2	1	1	1	2	1	2	1	2	2	1	2	1	1	1	1	1	2	2	1	2	1	1	1
Pediatrician		60-70	1	2	2	1	2	1	1	2	1	1	2	2	1	1	2	1	2	1	1	2	1	1	1	1	2	1	2	2	2	2	2	1
Pediatrician		30-40	1	2	1	1	1	1	1	1	1	1	1	1	1	2	1	2	2	2	2	2	1	1	1	2	1	1	2	2	2	1	1	1
Pediatrician		20-30	1	2	1	1	1	1	1	1	1	1	1	1	1	2	1	1	1	2	1	2	1	1	1	2	1	1	2	2	2	1	1	1
Pediatrician		50-60	2	2	1	2	2	1	1	1	1	1	1	1	1	2	2	2	1	1	1	2	2	1	1	2	1	1	2	2	2	1	1	1
Pediatrician		40-50	2	2	1	1	2	1	1	2	1	1	1	1	1	2	1	2	1	1	1	2	1	1	1	2	1	1	2	2	2	1	1	1
Pediatrician		50-60	1	1	1	1	2	1	2	1	1	1	2	1	1	2	1	1	2	2	1	2	1	1	1	2	1	1	2	1	2	1	1	1
				1	2А	2Б	3	4	5	6	7	8	9	10А	10В	10С	11	12	13	14	15	16А	16В	16С	17	18	19	20А	20В	21	22	23	24	25

## Sheet: Лист2
Answer: 1-yes, 2 -no				1	2А	2Б	3	4	5	6	7	8	9	10А	10В	10С	11	12	13	14	15	16А	16В	16С	17	18	19	20А	20В	21	22	23	24	25
Speciality		Age	Gender: W-1, M-2
General practice		30-40	1	2	1	1	2	2	1	2	1	1	1	1	1	2	1	1	1	2	1	1	1	1	1	1	1	1	2	2	2	1	1	1
General practice		30-40	1	2	1	1	2	1	2	2	1	1	1	1	1	1	1	1	1	1	1	1	1	1	1	2	1	1	2	1	2	1	1	1
General practice		20-30	1	2	1	1	2	1	1	1	1	1	1	1	1	2	2	1	1	2	1	1	1	1	1	2	1	1	1	1	2	1	1	1
General practice		20-30	2	1	1	1	1	1	1	1	1	1	1	1	1	2	1	1	1	2	1	2	1	1	1	2	1	1	2	1	2	1	1	1
General practice		30-40	2	2	2	1	2	2	1	2	1	1	1	1	1	2	2	1	2	2	1	2	1	1	1	2	1	1	2	1	2	1	1	1
General practice		40-50	1	1	1	1	2	1	1	1	1	1	1	1	1	1	1	1	1	2	1	2	2	1	1	2	1	2	1	1	2	1	1	1
General practice		60-70	1	2	1	2	1	1	2	2	1	2	1	2	1	2	2	1	2	2	2	2	1	1	1	1	2	1	2	1	1	2	2	1
General practice		20-30	2	2	1	1	2	1	1	1	1	1	1	1	1	2	1	1	1	2	1	2	1	1	1	2	1	1	2	1	2	1	1	1
General practice		20-30	1	2	1	1	2	1	1	1	1	1	1	1	1	2	1	1	1	2	1	1	1	2	2	2	2	1	2	1	2	1	1	1
General practice		40-50	2	1	2	1	2	1	1	1	1	1	1	1	2	2	2	1	1	2	1	2	1	1	1	1	1	1	2	1	2	1	1	1
General practice		50-60	1	2	1	1	1	1	1	1	2	1	1	1	1	1	1	1	1	2	1	2	1	1	1	2	1	1	2	1	2	2	1	1
General practice		40-50	1	1	2	2	1	1	1	1	1	1	1	1	1	2	1	1	1	2	1	2	1	1	1	2	2	1	2	1	2	1	1	1
General practice		30-40	2	2	1	1	1	1	1	1	1	1	1	1	1	2	1	1	2	2	1	2	1	2	1	2	1	1	1	2	1	1	1	1
General practice		20-30	1	2	1	1	2	1	1	2	1	1	1	2	1	2	1	1	1	2	1	2	2	1	1	2	1	2	2	1	2	2	1	2
General practice		20-30	1	2	1	1	1	1	1	1	2	2	1	1	2	2	1	1	1	2	1	2	1	2	1	1	2	1	2	1	2	1	1	2
General practice		40-50	1	1	1	1	2	1	2	2	1	1	1	1	1	2	2	1	1	2	1	2	1	1	1	2	1	1	2	1	2	1	1	1
General practice		50-60	1	1	2	1	1	1	1	1	1	1	1	1	2	1	1	1	1	2	1	1	1	1	1	2	1	1	2	1	2	1	1	1
General practice		20-30	1	2	1	1	1	2	1	2	2	1	1	1	1	2	1	1	1	2	1	2	1	1	1	2	1	1	2	1	2	1	1	1
General practice		30-40	1	2	1	1	2	1	1	1	1	1	1	1	1	2	1	1	1	2	1	2	1	1	1	2	1	1	2	1	2	1	1	1
General practice		50-60	1	1	1	2	1	1	1	2	1	1	1	1	2	2	1	2	1	2	1	2	1	1	1	2	1	1	2	1	1	1	1	2
General practice		50-60	1	2	1	1	1	1	1	2	2	1	1	1	1	2	2	1	1	2	1	2	1	1	1	2	1	1	1	1	2	1	1	1
				1	2А	2Б	3	4	5	6	7	8	9	10А	10В	10С	11	12	13	14	15	16а	16в	16с	17	18	19	20а	20в	21	22	23	24	25

## Sheet: Лист3
Answer: 1-yes, 2 -no				1	2А	2Б	3	4	5	6	7	8	9	10А	10В	10С	11	12	13	14	15	16А	16В	16С	17	18	19	20А	20В	21	22	23	24	25
Speciality		age	Gender: W-1, M-2
Infectious diseases		30-40	1	2	1	1	1	1	2	1	1	1	1	1	1	1	1	1	1	2	2	2	1	1	1	2	1	1	2	2	2	2	1	1
Ped pulmonologist		40-50	1	2	1	1	1	2	2	1	2	1	2	1	1	2	1	Ні	1	1	1	2	1	1	1	1	1	1	1	2	2	1	1	1
Ped gastroenterologist		40-50	1	2	1	1	1	1	1	2	1	1	1	1	1	2	2	1	2	1	1	1	1	1	1	2	1	1	2	1	2	1	1	1
Ped hematologist		30-40	1	2	1	1	1	2	1	1	1	1	1	1	1	2	1	1	1	2	1	2	1	1	1	2	1	1	2	1	2	1	1	1
Ped pulmonologist		50-60	1	1	2	2	2	2	1	1	1	1	1	1	2	1	1	1	2	2	1	2	1	1	1	2	1	1	2	1	2	1	1	1
Infectious diseases		60-70	2	2	2	1	1	1	1	2	1	1	1	1	1	2	2	1	1	1	1	2	2	2	1	1	2	1	2	2	2	1	2	1
Ped cardiorheumatologist		20-30	1	2	1	2	2	1	1	1	1	1	1	2	1	1	1	1	2	2	1	2	1	1	1	2	1	1	1	2	2	1	1	1
Ped pulmonologist		30-40	1	2	1	1	1	2	2	2	1	1	1	1	1	2	1	1	1	1	2	2	1	1	1	1	1	1	2	2	2	1	1	2
Ped neurologist		30-40	1	2	1	1	1	1	1	1	1	1	1	1	1	2	1	1	1	1	1	2	2	1	1	2	1	2	1	2	2	1	1	2
Ped neurologist		40-50	1	2	1	1	1	1	2	2	2	1	1	1	1	2	1	1	1	1	1	2	1	1	1	2	2	1	2	2	2	1	2	2
Ped pulmonologist		50-60	1	1	2	2	2	1	1	1	1	1	1	1	1	2	2	1	1	2	2	2	1	1	1	2	1	1	2	1	2	1	2	1
Ped hematologist		50-60	2	1	2	1	1	2	1	1	1	1	1	1	1	2	1	1	2	1	1	2	2	1	1	2	2	1	2	2	2	1	1	1
				1	2А	2Б	3	4	5	6	7	8	9	10А	10В	10С	11	12	13	14	15	16А	16В	16С	17	18	19	20А	20В	21	22	23	24	25
